# Supplementary material for: Genetic and Clinical Characterization of Danish Achromatopsia Patients
Source: Genes (Basel). 2023 Mar 10;14(3):690. doi: 10.3390/genes14030690 (PMC10048638; doi:10.3390/genes14030690)
Supplement: Supplementary file 1 [file genes-14-00690-s001.zip]

Archive with 1 entries (1 files):
- genes-2245142-supplementary.pdf
